# Supplementary material for: Spectral Parameters Modulation and Source Localization of Blink-Related Alpha and Low-Beta Oscillations Differentiate Minimally Conscious State from Vegetative State/Unresponsive Wakefulness Syndrome
Source: PLoS One. 2014 Mar 27;9(3):e93252. doi: 10.1371/journal.pone.0093252 (PMC3970990; doi:10.1371/journal.pone.0093252)
Supplement: File S2 — Contains three exemplary EEG recordings in Matlab format, one related to a healthy subject, one to a MCS/UWS patient and one to a VS patient. (ZIP) [file pone.0093252.s002.zip]

Archive with 5 entries (5 files):
- ctrl.mat
- eeg files description.doc
- electrode_locations.locs
- mcs.mat
- vsuws.mat
