# Supplementary material for: Spectral Parameters Modulation and Source Localization of Blink-Related Alpha and Low-Beta Oscillations Differentiate Minimally Conscious State from Vegetative State/Unresponsive Wakefulness Syndrome
Source: PLoS One. 2014 Mar 27;9(3):e93252. doi: 10.1371/journal.pone.0093252 (PMC3970990; doi:10.1371/journal.pone.0093252)
Supplement: File S2 — Contains three exemplary EEG recordings in Matlab format, one related to a healthy subject, one to a MCS/UWS patient and one to a VS patient. (ZIP) [file pone.0093252.s002.zip › electrode_locations.locs]

1	-17.926	0.51499	Fp1
2	-53.913	0.52808	F7
3	-39.947	0.34459	F3
4	-90	0.53318	T3
5	-90	0.26669	C3
6	-126.09	0.52808	T5
7	-140.05	0.34459	P3
8	-162.07	0.51499	O1
9	162.07	0.51499	O2
10	140.1	0.3445	P4
11	126.13	0.52807	T6
12	90	0.26667	C4
13	90	0.53318	T4
14	39.897	0.3445	F4
15	53.867	0.52807	F8
16	17.926	0.51499	Fp2
17	0	0.25338	Fz
18	0	0	Cz
19	180	0.25338	Pz
20	0	0	EOG
